# Supplementary material for: Single-Cell Transcriptomic Profiling Identifies Molecular Phenotypes of Newborn Human Lung Cells
Source: Genes (Basel). 2024 Feb 26;15(3):298. doi: 10.3390/genes15030298 (PMC10970229; doi:10.3390/genes15030298)
Supplement: Supplementary file 1 [file genes-15-00298-s001.zip]

Archive with 1 entries (1 files):
- genes-2877607-supplementary.pdf
